# Supplementary material for: Climate of origin shapes variations in wood anatomical properties of 17 Picea species
Source: BMC Plant Biol. 2024 May 17;24:414. doi: 10.1186/s12870-024-05103-7 (PMC11100223; doi:10.1186/s12870-024-05103-7)
Supplement: Supplementary file 1 — Supplementary Material 1 [file 12870_2024_5103_MOESM1_ESM.xlsx]

## Sheet: Sheet1
Table S1 Geographic sources and climate data of seed sources of 17 Picea species
Species name	Abb.	Seed origin	Latitude	Longitude	Elevation	AMT	MTWQ	MTDQ (°)	APRE	PREWQ	PREDQ	AI
					(masl)	(°)	(°)
P. likiangensis	P.lik	Diqing xian, Shangri-La, Yun nan, China	N 27° 78′	E 99° 72′	3200	6.05	12.69	-0.48	703.67	331.67	36.33	0.63
P. linzhiensis	P.lin	Linzhi, Tibet, China	N 29° 58′	E 94° 25′	3000	8.164	12.25	3.58	945	480.3	46.8	0.72
P. hirtella	P.hir	Leiwuqi, Tibet, China	N 31° 00′	E 96° 00′	3810	2.6	12	-3	566	101	2	0.45
P. purpurea	P.pur	Zhangxian, Gansu, China	N 34° 85′	E 104° 47′	2800	4.56	13.36	-6. 15	570.86	304.21	8.5	0.56
P. balfouriana	P.bal	Diqing xian, Shangri-La, Yun nan, China	N 27° 78′	E 99° 72′	3200	6.05	12.69	-0.48	703.67	331.67	36.33	0.63
P. crassifolia	P.cra	Datong, Qinghai, China	N 35° 56′	E 101° 50′	2760	1.31	11.27	-9.26	433.06	253.44	6	0.41
P. wilsonii	P.wil	Huzhu, Datong, Qinghai, China	N 36° 45′	E 102° 06′	2600	3.05	12.88	-7.46	436.67	255.33	4	0.38
P. retroflexa	P.ret	Ma′er Kang, Sichuan,China	N 31° 92′	E 102° 22′	2600	9.88	17.41	1.31	744.88	412.75	15	0.66
P. schrenkiana	P.sch	Yili, Xinjiang, China	N 44° 40′	E 102° 22′	639	7.52	20.67	-8. 14	177.72	76.14	19.07	0. 13
P. koraiensis	P.kor	Yichun, Heilongjiang, China	N 47° 73′	E 128° 90′	600	2.48	19.83	-17.3	601	377	18.33	0.59
P. meyeri	P.mey	Chifeng, Inner Mon golia, China	N 42° 15′	E 118° 52′	1400	5.98	19.95	- 10. 19	394	269	9.33	0.29
P. spinulosa	P.spi	Rikaze, Tibet, China	N 29° 28′	E 88° 82′	3830	6.28	9.43	2.76	727	369.5	36	0.63
P. glauca	P.gla	Quebec, Canada	N 46° 5′	W 71° 15′	70	2.37	14. 15	-9.49	1014.93	320.42	183.43	1.29
P. pungens	P.pun	New York, America	N 40° 45′	W 74° 15′	100	11.64	19.58	0.57	1148.62	314.2	255.87	0.9
P. abies	P.abi	Norway	N 59°	E 10° 91′	600	4.86	6.38	2.31	1039.99	353.92	168. 10	1.51
P. mariana	P.mar	New Brunswick, Canada	N 46° 32′	W 65° 51′	20	4.4	2.96	1.45	1151.32	325.96	247.95	1.43
P. omorika	P.omo	Norway	N 59°	E 10° 91′	600	11.88	22.37	0.6	1174	316	260	0.89
Experimental site		Tianshui, Gansu,China	N 34° 28′	E 105° 54′	1160				700
Note: Ele, Elevation; Lat, Latitude; Lon,Longitude; AMT, Annual mean temperature; MTWQ, Mean temperature during wettest quarter; MTDQ, Mean temperature during driest quarter; APRE, Annual precipitation; PREWQ, Precipitation during the wettest quarter; PREDQ, Precipitation during the driest quarter; AI, Aridity index
