# Supplementary material for: Climate of origin shapes variations in wood anatomical properties of 17 Picea species
Source: BMC Plant Biol. 2024 May 17;24:414. doi: 10.1186/s12870-024-05103-7 (PMC11100223; doi:10.1186/s12870-024-05103-7)
Supplement: Supplementary file 2 — Supplementary Material 2 [file 12870_2024_5103_MOESM2_ESM.xlsx]

## Sheet: Sheet1
Table S2 Differences in stem anatomical traits of 17 Picea species
Species	Pit traits							Trachied traits								Mechanical traits
	VE	MF	TO	DT	DPA	DPM		Ks	Dh	TD	D_c	LD_c	LD_r	D_r		NR	RH	FL	TSR	DWT	CWR
P.abies	0.22±0.03bc	0.48±0.02bcd	0.46±0.04bcd	5.86±0.52d	3.13±0.31cde	11.32±1.27defg		4.98±2.49b	25.16±3.14b	1080.33±6.80l	19.30±2.37cde	14.68±2.66bcde	20.39±4.27a	23.35±3.60ab		5.60±1.26e	17.12±0.26efg	1487.90±114.31ab	0.56±0.13defg	4.63±0.48bcde	40.56±5.96cdef
P.balfouriana	0.19±0.03de	0.45±0.03efg	0.41±0.04fg	7.07±0.64a	4.16±0.61a	12.89±0.91ab		3.28±0.92bc	20.51±1.61cd	1674.33±39.57f	19.49±1.94cd	15.00±1.82bcd	17.09±1.74cde	21.61±1.52cd		5.80±1.23de	17.05±0.52efg	1369.90±130.91c	0.58±0.12defg	4.56±0.69cdef	39.83±6.28def
P.crassifolia	0.18±0.03e	0.45±0.03g	0.40±0.05g	7.00±0.34a	4.16±0.27a	12.68±1.16ab		4.89±1.04b	22.54±1.21bc	1557.67±10.01hi	17.87±1.35defg	14.13±2.41cdef	17.26±1.53cd	21.66±1.75cd		7.30±1.16ab	19.16±0.89a	1214.90±90.47f	0.61±0.08cdef	4.64±0.52bcde	42.38±6.89bcde
P.glauca	0.20±0.01cde	0.46±0.01cdefg	0.43±0.01cdefg	5.86±0.25d	3.31±0.10bcd	10.95±0.57fg		2.45±1.23cd	20.13±2.23cd	1287.00±11.53j	17.97±0.71defg	13.69±0.91def	16.60±1.30cdef	21.38±1.47cde		6.90±0.74abcd	18.62±1.57ab	1347.20±134.91cd	0.63±0.06bcd	4.71±0.47bcd	43.40±3.79abcd
P.hirtella	0.24±0.04ab	0.49±0.03abc	0.48±0.06ab	5.79±0.42d	3.02±0.46de	11.34±0.66cdefg		2.52±1.39cd	18.89±2.78de	1641.33±18.58f	18.63±2.70cdefg	14.03±2.53cdef	13.50±1.20ij	18.07±1.26gh		8.00±1.7a	17.59±1.02cdef	1067.85±155.55g	0.68±0.13ab	4.60±0.71bcde	44.60±4.55ab
P.koraiensis	0.19±0.02de	0.45±0.02efg	0.41±0.03fg	7.02±0.79a	4.12±0.60a	12.81±1.30ab		2.54±0.36cd	18.91±0.71de	1831.37±41.76d	18.64±1.56cdefg	14.34±1.45cdef	16.14±1.46def	20.44±1.31de		5.40±0.97e	17.61±0.62cdef	1323.15±90.04cde	0.56±0.05efg	4.22±0.33fg	39.12±1.51ef
P.likiangensis	0.24±0.03ab	0.49±0.02ab	0.48±0.03ab	6.25±0.62cd	3.23±0.43bcd	12.27±1.17abcd		2.36±0.44cd	20.32±0.95cd	1244.00±28.47j	21.47±2.69ab	16.80±2.31a	18.00±2.23bc	22.67±2.54abc		6.10±1.73cde	16.14±0.54h	1456.60±143.75ab	0.54±0.06fg	4.67±0.55bcd	39.43±5.12ef
P.linzhiensis	0.22±0.02bc	0.48±0.01bc	0.47±0.03bc	6.40±0.38bc	3.41±0.17bcd	12.38±1.01abc		1.67±0.34cd	19.05±1.05de	1168.33±16.07k	20.18±1.64bc	15.20±2.30bcd	16.78±1.34cdef	22.08±1.03bc		6.60±0.7bcde	17.28±1.59defg	1446.20±94.78b	0.63±0.09bcd	4.94±0.44b	43.11±5.28abcd
P.mariana	0.24±0.02ab	0.49±0.01ab	0.49±0.03ab	6.05±0.51cd	3.12±0.34cde	11.93±0.99bcdef		3.27±0.83bc	19.81±1.25cd	1919.00±22.61c	17.62±1.48fg	13.59±1.35def	14.45±2.15ghi	18.63±2.04fgh		5.80±1.23de	16.95±0.45efgh	1251.45±87.15ef	0.58±0.08def	4.02±0.33g	42.02±4.89bcde
P.meyeri	0.19±0.03cde	0.46±0.03defg	0.42±0.05defg	7.15±0.22a	4.14±0.44a	13.17±0.46a		3.06±1.15bc	19.88±1.82cd	1745.33±20.50e	17.56±1.27fg	13.30±1.37ef	14.29±1.89hi	18.84±1.93fg		5.80±0.92de	17.85±0.84bcde	1112.20±93.48g	0.67±0.10abc	4.49±0.47cdef	43.54±4.02abc
P.omorika	0.26±0.02a	0.51±0.01a	0.52±0.02a	5.82±0.46d	2.80±0.24e	11.87±1.01bcdef		3.41±1.01bc	20.76±1.91cd	1630.67±11.59fg	21.97±5.85a	17.04±5.106a	18.87±3.43b	23.69±4.08a		5.60±0.84e	16.88±0.35fgh	1222.45±101.40f	0.62±0.13bcde	5.28±0.45a	45.42±5.63ab
P.pungens	0.22±0.05bcd	0.47±0.04bcdef	0.45±0.07bcdef	6.48±0.38bc	3.55±0.56b	12.34±1.01abcd		3.23±1.21bc	20.62±1.81cd	1572.00±3.00gh	18.13±0.08defg	14.25±1.77cdef	15.79±1.12efg	20.09±1.02ef		7.20±1.62abc	16.44±0.58gh	1345.40±152.53cd	0.58±0.07defg	4.31±0.40efg	44.48±0.77ab
P.purpurea	0.21±0.03bcde	0.47±0.02bcdefg	0.44±0.04bcdefg	5.91±0.66d	3.28±0.39bcd	11.17±1.44efg		8.96±3.27a	30.71±2.86a	849.67±70.57m	20.04±2.50bc	15.72±2.28abc	17.90±1.90bc	22.39±1.59abc		7.00±1.15abc	18.22±0.88bc	1527.60±150.73a	0.52±0.07g	4.25±0.43fg	37.17±5.45f
P.retroflexa	0.19±0.02de	0.45±0.02efg	0.42±0.03efg	7.07±0.34a	4.13±0.27a	12.94±0.84ab		0.84±0.28d	14.51±0.65fg	1965.67±17.04c	17.70±1.32efg	13.06±1.57ef	15.60±0.23fgh	19.96±2.38ef		5.80±0.92de	19.20±0.51a	1263.20±101.33ef	0.68±0.10ab	4.79±0.55bc	44.99±6.17ab
P.schrenkiana	0.21±0.03bcde	0.47±0.03bcdef	0.45±0.04bcdefg	6.44±0.47bc	3.56±0.51b	12.19±0.62abcde		0.74±0.34d	12.75±1.62g	2350.67±96.92a	17.13±2.00g	12.71±2.08f	12.90±1.44j	17.36±0.35h		6.50±0.85bcde	16.63±0.94gh	964.40±99.97h	0.70±0.11a	4.40±0.37def	46.37±6.29a
P.spinulosa	0.19±0.03de	0.45±0.03fg	0.41±0.05fg	5.85±0.50d	3.46±0.47bc	10.64±0.87g		2.70±0.58cd	20.05±1.10cd	1506.33±14.57i	18.99±0.14cdef	16.05±2.70ab	14.71±2.01ghi	18.91±2.26fg		5.50±1.18e	18.09±0.73bcd	1370.75±145.38c	0.60±0.07def	4.51±0.45cdef	42.74±4.93abcde
P.wilsonii	0.22±0.04bc	0.48±0.04bcde	0.46±0.06bcde	6.73±0.50ab	3.63±0.25b	12.94±1.53ab		2.07±0.89cd	16.79±2.34ef	2194.00±22.61b	18.84±1.85cdef	14.53±2.00bcde	14.53±2.01ghi	18.84±2.18fg		6.30±0.67bcde	18.55±1.44ab	1275.65±88.60def	0.62±0.08bcde	4.40±0.23def	44.26±4.64ab
P-value	0.05	0.001	0.001	0.001	0.001	0.001		0.001	0.001	0.001	0.001	0.001	0.001	0.001		0.001	0.001	0.001	0.001	0.001	0.001
Mean	0.212353	0.470588	0.447059	6.39706	3.54176	12.1076		3.11588	20.0818	1601.04	18.9135	14.5953	16.1647	20.5865		6.30588	17.6106	1296.87	0.609412	4.55412	42.5541
Standard deviation	0.0223684	0.0176471	0.032857	0.502977	0.435502	0.758462		1.82809	3.79931	382.72	1.33175	1.21023	1.93478	1.87969		0.733622	0.894956	146.911	0.050465	0.285638	2.47099
Coefficient of variation	0.105336	0.0375	0.073496	0.0786262	0.122962	0.0626432		0.586702	0.189192	0.239045	0.0704127	0.0829193	0.119692	0.0913071		0.116339	0.0508192	0.113281	0.0828093	0.0627208	0.058067
Minimum	0.18	0.45	0.4	5.79	2.8	10.64		0.74	12.75	849.67	17.13	12.71	12.9	17.36		5.4	16.14	964.4	0.52	4.02	37.17
Maximum	0.26	0.51	0.52	7.15	4.16	13.17		8.96	30.71	2350.67	21.97	17.04	20.39	23.69		8	19.2	1527.6	0.7	5.28	46.37
	±
